# Supplementary material for: Microevolution within ST11 group Clostridioides difficile isolates through mobile genetic elements based on complete genome sequencing
Source: BMC Genomics. 2019 Oct 30;20:796. doi: 10.1186/s12864-019-6184-1 (PMC6822371; doi:10.1186/s12864-019-6184-1)
Supplement: Supplementary file 1 — Additional file 1. Table summarizing transposals identified in the three C. difficile isolates. [file 12864_2019_6184_MOESM1_ESM.xlsx]

## Sheet: Sheet1
Transposon	Specific CDS in three isolates	Sequences	NR:Identity	NR: information
CTn1
	10010BGL003237	ATGAAAAAACAATATGTGTTTATAATACTAGCAAGTACTATTTTAGGTATACTTGTTGGAACCATATTTAGAGATTATAGCAATGAAGAAACAGTTTATACAAGCAAAGATAAGTCAATAAGAAAAGAAATAAAAATGACAAGAAAATCTATAAAAGAATTAACCAAAGAGAAAGGCAAGTTAGATAAAGAAATTGATTCAATGAAAAAAAATCAAAAAAATTCTGAAAAAATATCACAAATAGAAACGCTTAGAGATAGTCTATCATATTCAGATATGAAGGGTAGTGGGATAATATTAAGTATAGATGCTATAGATGAAAAAACAGGTAATATAGCTAATAGTATAGACTATAATAAGATTCTTGTAAAAGTCATAAATGAGTTAAAATTAAATGGA…	100	hypothetical protein [Peptoclostridium difficile]
	10010BGL003236	ATGTTAATACCAGAAAAGCTTGCAAAAAAATATAATGTATTTCCAGTTGAATTTCAAGATGATAATTTAGTTGTAGAAATAGAAGATGAGGATATTTATGCTCTACAAGACTTGAGATTAGCTACAGGTAAAGAAATTATATTGAAGAAAGAGAAGAAAGAACTTATAAGTGAAAAGATTGAAAAATATTACAATAGCTTTGAACTTGACGAGGACTATGCAAAAAAATTATTTGAAAATCTTTTAGAAAAAGCTATAAAAGAAAATGCAAGTGATATACATATAGAACCATTTAAAGAACATTTAATAGTGAGAATGAGGGTAGATGGAGAACTAAAGGAAGTATCAAAGTTTTTAGTTGATGTCTATCCCTCATTGTCTACGGTTGTAAAATTAAAG…	100	general secretory pathway protein E [Clostridium difficile NAP08]
	10010BGL003234	ATGATTGTAGTAGTAACTATTTTAGGAGTTATATCTAGTATAGCATTAGTTAAGTATAGTAAGGTTCAAGAAAGTGCTAAATTAAATGCAGACTATACGAATGCTGCTAATATAGTAACAGCAGCTAGTATGGCAATTAATGATGATGAAAATATAATAGACTCTCTAAGTGTAGAAGCATTGAAGGAAAAGGGATACCTAAATACTGTTCCAGTTCCTCAGAGTACATCAGGTAAATTCGAACTTGTTATAAATGATAACGGAACAGATATAAGCGTGAATATAAATTCTAAGCAATTTTATCCAAAATAA	100	type IV pilin [Peptoclostridium difficile]
	10010BGL003233	ATGGCTACAATTAAAAAAATTCTAAATTTAGAAATAAATGATGATTATATAAGGCTTGTATTTTTAAGAAAAAGTCATAAAAAAGTTTTTATAGATAAATCAATTATAAAAGAGATTAACTTTAATATAAAAAATGATAGTAATTCGATTGAGAAGATTAAATATATAGAAGATGTAGTTAGATTTGTAAAAGAGGAGATTGATAAATCAAAAATATCATATAAAAATTTATACTTTAACATTCAAATTCAAGATATAGTCATTAGAAATGTTGAAGTTCTAGATACTAAGAAAAAAAGAGATATATTAAGCATGATTGAATTTGAAATAACACAATACATTCCAATAAACATAAGTAACTATTCAATAAAATATAAAGTTATAAATTCTATAAATGAT…	100	pilus assembly protein PilM [Peptoclostridium difficile]
	10010BGL003232	GTGAAATCTATAAATGAACTTGAAGATTATATAAGTCAAAATAAGTTAGTTGATAAATCAAAGCACACTATATCAACAACAGATAAAACTAGAGAAAAATTTTCTAAAATAAAACTTAATGAAATAAAAAAAATATATGAAACAATTGGAATAAATAGTATTACTAGAATATGGATAGATAAAAATAAATTAGAGATAGAAGGTGTGTGTAGTGATTTAGATGTTTTAGACAATTTAAGGAAAATAAAGTACATAAAATATTATTACATAGATAGTATTGTAAGAGATGGAGAATATTATAGATTTAGAATAAAAAGTTAG	99.06	hypothetical protein [Peptoclostridium difficile]
	10010BGL003231	ATGGTGGCAAGTGATATAGTGGTAAATTACTTGGAAGAAAACTTAACTAGTTTGAAGAATGAGAAGCAAAATATAATAAATAAAATAAATAATCAAGATAATTATCAAATAAAGGGTAATAAGCATATAGATGATAAATATATAGAAAGTGTTGAATTAAATGAAAATGAAGAATTAAAAAATAATTTTAATAACTCATTTTTAGATAAAAAAACAAATAAAGATATAGTGTTATTGGTAGAAAATGAATTGAAAAATATTGTGAACATAGAATATATTAATCAAGAAAGTAGTTTAGATAATCATAACAAAAAACAAGTTAATTTAGAAATAAAGGTTAATGGAGAACTTGAAAATGTGTTGAAATTTGAAGATGTAATGAAGAAATTAAGGCTAAAT…	100	hypothetical protein [Peptoclostridium difficile]
	10010BGL003229	ATGAGTCTTAGTTTAGGAAACGCAATTGCTGTATCAACGAACTTTATAAAATCTAACCCAGCTGTACCTGTGTACAACGGAGAAGAAATATATGCAGTTATTTATCATATAGAAATAGGATATAATAATGGTGTATCACCTGATACCAAACAATATATAATAATAGACTATAAAGAGTTTGATTTATCTATGGATAAAAAAAATGAACTAATAAATATTGCTAAAGAGTACTGTAAATCTAAAGGTATTGTAGAAAACGAAAACCTTGAAATAAACCTTTTAGACAATGAAGAAGCAGAGAACTTCTTAGAAAAGGTGTTTAATAACATGAAGGTTATAAGAGGTCTTATAACTAAAAAAGGATAA	100	Uncharacterised protein [Peptoclostridium difficile]
	10010BGL003221	ATGAAAACTTTAGGATTTATTGGTTCAGGTAATATGGGAAGTGCAATGATAGGTGGTATAGTACAGTCAGGATTAGTAAAAGCAAAAGACATAACTGTATCAGACTTAAGCCAAGTTGCCTTAGATAAAGTAAAAGAAGAATTTGGAGTAAATACTACAACTGACTCAAAGGTAGCTGTTGCAAATTCTGATGTGGTAATAGTAGCACTTAAACCTAATATATGCGAAAAGGCTTTAACTCCACTTAAAGAATTAATAGATGCAAATAAAATAATAGTATCTATAGCAGCAGGTAAAACTATAGAAAGTCTGGAAAGTTTTATAGGCTCAGATAAAAAAATAGTAAGAGTAATGCCTAATACTCCAGCCCTTGTTGGGGAAGGAATGTCAGCTCTTTGT…	100	pyrroline-5-carboxylate reductase [Peptoclostridium difficile]
	10010BGL003220	ATGAGGGATGAAATTTTAAGTTTTGTAAATGAATGTGCATTATTTAACAACTTTGATGAACTTAAAAAAGAAAGTGGCATAGTGACAGAAGACATAGTAAAAAAGTTTAATTTAAGTAGAACTCAATCAAGTAGATTATTAAATGACTTAGTAAAATCTGATAATCTTATAAAGATAAATAGTAGACCTGTTATTTTTTTACCTAAAAGTAAGATAAATGATGTAGTAGGACCTACAAAAAAAAGTATTTATGAAAGTTTAGATGAACTTAAAAATGAGTGCAAATTATTAAAGCAAGAGATTGTGTTTAATAGTATCATAGGATACGATAATAGCTTAAAAGAGGTAATCGAACAAATAAAAACTGCTGTGCTTTATCCAAATGGTGGGCTTACGATA…	100	transcriptional antiterminator [Peptoclostridium difficile]
	10010BGL003217	ATGTTAGTACAAGCTACTATGTTAGCTATTATAGCAGGAGTTGGTATATTAGATGGGCGTATATTTGGTCAATCTATGTTTGATAGGCCGATAGTTACAGGTATGTTAGTAGGATTAGTTTTAGGAGATATAAAATCAGGAATTATGATTGGTGCACAGCTTGAATTAATTTGGATGGGAATTACAGGAATAGGTGCAGCTACTCCTCCAGACGTAGTAACAGGAGGTGTATTAGGTACAGCTTTTGCTATATTATCAGGTAATGGTGCAGAAGTTGCTTTAGCAGTAGCAGTGCCAGTAGCAGTCTTAGCACAATCTCTTGGAGTACTGGTTAGAATAATAAATTCGTATTTTTCTCAAAGGGCAGTTTTCTATGCTAAACAGGCTGATTTTAAGAGA…	100	PTS mannose transporter subunit IICD [Peptoclostridium difficile]
	10010BGL003216	ATGTTACCTGCAATAAAGAAGTTATACAATAAGAAAGAAAATCAAGCAAAAGCAATAGAAAGACACTTGGAGATTTTTAATACAACGACAGTGGTAGTTCCTGCTATATTAGGTATAACAGCAGCTATGGAAGAAGAGAATGCTAATAATCCAGAATTTGATGAAAGTTCAATTAGTGCTGTTAAAACAGCTCTTATGGGACCTCTTGCAGGAATTGGTGATTCACTATTCTGGGGAACATTTAGGATTATAGCAGCAGGAGTAGGAGTATCACTTTCAAAAGAAGGTAATATCTTTGGACCACTATTATTCTTACTATTATATAATATACCAGCACTTGCTCTTAGAATATTTGGACTTAAGTATGGTTATCAAGTAGGAGTAAATTCTCTTGATAGA…	100	PTS mannose transporter subunit IID [Peptoclostridium difficile]
	10010BGL003215	ATGACAATACAAGATTATATGTTAGAAACACCAGTTAGAATGAGAGAAATTATATCTAATGCAGATAGCTTATTCAATGAAGTTAAGAAAGAAAATCTAAAAAAGATTATAATAACTGGTTCAGGTACTAGCTATCACTCAGGAGTGCAAGTGCAACCATATTTACAAAACTTATTAGATATAGATGTTGTGAAAATGTATCCATTTATGATAACTGAAGATACATTCAAGTTTGATAATGAAAATACCCTAGTAGTAGGTGTATCTCAAGGTGGGAGTAGTTATTCTACATACAATGCTATGAAGTTGGCTGAAGATAAGGGGTGTAAAATAGCATCTATGGCGGGTTGTAAAAATGCTCTAATAGATGAGATTTCTGATTATATATTAACAGTAAAT…	100	phosphosugar isomerase [Peptoclostridium difficile]
CTn2
	10010BGL003301	ATGGCAAATAGAATACGAAACGAAAGACTTGAAATTAAACTAACTGAAGAAGAAAAGGCTCTTTTTGAAGAGAAAAGAAAACTTTCAAAGTGTAGAAATATGAGCCATTTTATTCGCAAATGCGTTTTGGAAAAGGAGATTTATCAGGTAGATTTAGAGCCTTTCCGGGATTTACAAGTCTTACTTTCCAATGCTACAAATAATATCAATCAGATTGCAAAGAGAGTAAATCAGACAGGTATCATCTATAAAGATGACATCCATGATATGAAAAAAGCAATTGAACATTTTTCAAAAGAGCTGTGGCAAATTCATTCACTACTTCTGAAAAGAACATCTGAAACGGAAGGTGAATAA	100	{MULTISPECIES: mobilization protein [Clostridiales]}
	10010BGL003302	ATGGCTATTACAAAAATACACCCAATAAAATCGACTCTTAATCTTGCTATCGACTACATTGTAAATGGAGATAAAACAGATGAGCAGCTATTAGTAAGTACTCATAAATGCCATGAATCAACTGCTCATACTCAGTTTTTAAGGACAAGAGAAAACGTAGGAACAAAAGGAACCGTTCTTGCAAGACATCTCATTCAATCCTTTTTACCGGGAGAAACTACGCCTGAAATTGCACACCAAATAGGTATGGAGCTGTGTAAAAAGATACTCAAAGATGAGTATGAATTTGTCTTATCTACCCACATAGATAAGGGGCATATCCACAATCACATCATCTTCAATAATGTAAATATGGTAACAGGCAGGTGCTACCAGTCTAACAAGAAAAGCTACCACCAA…	99.1	{MULTISPECIES: relaxase/mobilization nuclease [Clostridiales]}
	10010BGL003303	ATGATTAAGTTGATAGATTTTCATTGCCATCCAGATTTATATAATGATAATTTTAATCTATTAAAAAAAGCCAAATATAATAATTTTAGCGTTATCGCAATGACAAATCTTCCACAGCTATATAAAAGATATGAAGATTTATTTGGTGGCGAAGAGTCAATGATAATCTCTTTGGGTTATCATCCACAGTTGGTTGTAGATTATCCGAATGAAATGGAAAAATTTTTGAAATATATAAAAAGAGCAAAATTTATCGGTGAAGTGGGGCTTGATAAAACTATAAAAGATGAAATTCACATAAATAAACAAAAGGAAATATTTAAGAGGATTATTTTTGAGTGTAATAAGTTGGGGGAAAAGATAATATCAATCCACTCACGGAAAGCGGATGATATTATT…	100	{hydrolase TatD family [Streptococcus constellatus]}
	10010BGL003304	ATGAAGGTATTCTGTAGTAATGATAGAAAAAAATATCTTCCAGAAGGATATGATGAGCATATTGATATAAAGTGTAGATCAGATGTAGGCTTTCAATTTTGGGATAAACATATGAAGTTTGATAGCGAATTTTCAAGTTTAGCAATAGATTTACTTTATATTTCTATATTTGTTTTTGCGATGGACAGAAAAGTTTTAAGAGCCGAACAACCTGATAATTGGTCAAGAAGTATTGAACTCAACATTCCTGTTTCAGATGTTGTATTTTGGGATGAAAGAAAAACTCTATTGCATACTATGATTAGTTTTTTAAGTGGAGATGATTGGAAGTTTTCATTTAGAAAAAAAGAAATATTAGATGAAAGAGATTTTTATGAAAGAAATAAATATAAAAAAGCT…	99.53	{hypothetical protein [Streptococcus constellatus]}
	10010BGL003305	ATGGGAACATCAAGTTCATTTAAAGGAAAAGTAGGTAATGCATTATTACCGAATGATTTTAATACAAGTGATGAATTGACTGGTGAAAATGATAGTAATGCAGCTAATCAAATTAATGATGAAAATAAAAATATTCAGGAAAAAGAAAATAATATAAATTGGACTTCAGCAAAGACATCCATGAGTAAATACATATCTTCTGCTGGTAAGGTAGGCTCGCCTAGAAGTATTGTGAGAAACTATATAAAAGCATCTGGCGGTACTAATAGAATAATATCAAATTCAAGCAAGAGTATAAATGCTACATTAAAGATTGGAAATATATTAGGTTCATTTACAAAACAGGGAATATCTAAAACTCTTGCTGATATAGGATTGTCGTTAAATAATTATTCTTTG…	99.62	{hypothetical protein [Streptococcus constellatus]}
	10010BGL003306	ATGTGGAAAGACAGTGAATCAAATATAGATTATATAGATTTTGAGTATATTGCGGAATTGGTTAATGAGATAGTGATAGATGATAGTTTACTTCCTGCGAGTATAGGTGTTTATGGTGATTGGGGTAGTGGAAAATCAAGCATTATGTCAATCAGCCAAGAAGAACTATGCAAGAAAGATAATGCTGCTCTGATAATAAACTTTAATGCATGGTTGTTTGAGGATTATGGAGATGCTAAAAATACTGTAATTAATTGCATATTAGATCAAATAGAAGAAAGAATAAAAAATAAAGAAACATTGAAAGATAAATTTAAACATTTAAGAAAAAGTATTAGTGTTTTTGAATTGTCTACTGCATTAATAAAAAATTCTTCCACAATAATTTCATCGATACTA…	99.67	{KAP family P-loop domain protein [Streptococcus constellatus]}
	10010BGL003307	ATGACAAATAATGAATTGATGGAAAAGGCAAAAGTAAGTAAAAGTACATTTTACAAAATGAAGAACGGACAAAATGTAACTACGGATGTTTTGCTTAGAATTTGCAATGCTTTGGATTGTGATATTGAAGATATAATGGAATGTATAGAGGAAAGGTAA	100	{transcriptional regulator [Streptococcus constellatus]}
	10010BGL003316	ATGCAGCAAAGATATAACAAGAACACAGACGAACAGCTTGCGACTATTCAGGAAGAAATCGGCTCTGTATATGAACACTTTGAGGAGCTGTCAAAGGGTAAAGAAGATGGGAGGTAA	100	transposase [Streptococcus intermedius]
Tn5397
	21062BGL001888	GTGGAACTTATCAATCCCATTGCGGACACCGTTGCTACTGCCACCTATCAAGGAGCAGATGTTGACTGGTATATCAAGGCAGACGATATTGTGCTGACAAAGGATTCTAGTTCATTCAAAGCTCAACCACAAGCAAAGAAAGAACCGACACAAGACAAATAG	98.11	conjugative transposon protein [Enterococcus faecium DO]
	21062BGL001881	ATGAAACTGAAAGCTTTAGTGATTGGTGGTTCTGGGCTATTCTTGATGGTCTTCTCACTACTTCTGTTTGTTGCCATTTTATTTTCAGATGAACAAGATGGCGGTTTTTCAAACATTCACTATGGCGGTGTGAATGTTTCCGCAGAAGTGCTGGCTCATAAGCCTATGGTAGAAAAATACGCTAGAGAATATGGCATTGAAGAATACGTTAATGTACTGCTTGCTATTATACAGGTGGAATCGGGCGGTACTGCCGAAGATGTTATGCAGTCCTCGGAATCCCTTGGTCTACCACCCAATTCATTGAGTACAGAAGAATCTATCAAGCAAGGTGTGAAGTATTTCAGTGAATTATTAGCCAGTAGAGATAGGCTCGGTGTGGATTTGGAATCGGTTATT…	100	MULTISPECIES: peptidase P60 [Firmicutes]
CTn4
	10010BGL002565	ATGTGGGTATTGAATAATTTGGTAGATGTATCAACAATACCAATAATAAATAATGTATTTCATTTAACTTATGTGGAAAATAGAGGTGCAGCATTTGGATTATTACAAAATAATCAATGGATATTTATAATTGTTGCATTACTTGCAACAGTATTTGGGTTATACTATCTTAATACAAGAAAAGTACATATATCTGGAAAATTGGGAATTATATTAATTATATCTGGTGCATTGGGAAATCTAATTGATAGAGTACGATTAGGTTTTGTAGTAGATTACTTCGACTTTAGAATTATATGGGAATATGTATTCAATGTAGCTGATGTATTTGTAGTTGTAGGAACTGTGTTTTTATGTATATATGTTTTATTTTTTGAAAGTAAAAGTAGGTGA	100	signal peptidase II [Clostridium difficile NAP08]
	10010BGL002563	ATGGTAGAAAAAGCTCAATTAATGGATGAAAAGGCAATAGCAAGAGCAATTACTAGAATAAGTCATGAAATAATTGAAAGAAATAAAGGTGTAGAAAATCTAGTTTTAGTTGGAATAAAAACTAGAGGTGTACCAATTGCAAATAGAATTTCTAAGAAAATAGAACAGATAGAAGGAACAAAAGTAGACACAGGAGATATTGATGTGACTTTGTATAGAGATGATTTGGAAAAAATTGATGTCGAACCTGTAGTTAAAGGAACTTATTTAGATTTTAATGTAAATGATAAGACAGTAGTTTTAGTTGATGATGTTTTATATACTGGAAGAACTGTTAGAGCTTCACTAGATGCTATTATAGATATAGGAAGACCTAAATCAATACAATTAGCAGTGCTA…	100	bifunctional pyr operon transcriptional regulator/uracil phosphoribosyltransferase [Peptoclostridium difficile]
	10010BGL002560	ATGGCATTAGATGGATTAGTTATACATTCAATAGTCGATGAATTATCATCAAAACTTACAGGTGGAAAAATAGATAAGATACATCAGCCTGAAGATGATGAGGTAATTTTTAATATAAGAAATAATAAAGAAAATTTTAGATTGGTTTTGAGTGCAAGTGCCTCAAATCCTAGAGTTTATCTTACAAGCAATTATCAAAAAGAAAACCCTCTAAAAGCACCTATGTTTTGTATGTTACTTAGAAAATACATACAAGGTGGAAATATAGTAGAAATTTCTCAAATAGGTTTTGAAAGAATAATAAAAATAAGTGTTGAATCTTTAGATGAACTAAAGGAAAAGACAATTAAAAATATTATGATTGAAATTATGGGAAGACATAGCAACATAATAATAACT…	100	fibronectin-binding protein [Clostridium difficile NAP08]
	10010BGL002559	ATGAGATTTATCGATTTAAGAAGTGATACTGTTACTATGCCTACTGATGAAATGAGAGAAGCTATGGCAAAGGCTCCTGTTGGAGATTCAATCTTTAGAGATGACCCTACTGTAAATAAACTTGAAGAATTAGCAGCAGCTAAAGTTGGAAAAGAGGATGCTATTTTTCTTCCAAGTGGAACTTTTGGTAATCAATTAGCTCTATTCACACATTGTCTAAGAGGACAAGAAATAATTATTGGTAAAGGATATCACATTGTAACTCATGAGGTTGGGGCACCTGCTGTAATAGCTGGAGTTCAGCTTAGAACTATAGATGAAGACGAAAATGGAGCTCTTAATCCTGAACTTGTTGAAAAGGCAATCAGAAGAGATGACATACATGAACCACAGACAGGG…	100	threonine aldolase [Peptoclostridium difficile]
	10010BGL002558	ATGAAATTTTGGAAACTACATGGAATAGGAAATGATTTTATAGCAATAGATGGAAGATTCGACCAGATAAACCCATCTGATTATACTGCTTTAGCAAAAAAAGTATGCCATAGAAGATTTTCTGTAGGAGCGGATGGATTGTTAGTTGTGAAAGATTCAAAAGTTGCAGATGTAGAAATGGTATATTATAATTCTGATGGTTCAAGAGCAGCTATGTGTGGAAATGGTCTTAGATGTTTTTGTAAATTTGTTTATGATAATTGTATAGTCAAAAAAGAAAGTTTTACAGTAGATACATTAGATGGTATAAAAGATATAAAAATAAACCTTACCAATAGAGAAATAAACTCTATAAGAGTCAATATGGGAAAAGGAAGTTTTATAGCTAAGGATGTTCCT…	100	diaminopimelate epimerase [Clostridium difficile NAP08]
	10010BGL002557	ATGGCTATAAGTATGACTGGTTTTGGAAGAGGAGAATACAAGGATGATAATTATTACTTTTTAGTAGAGTGTAAAACGATAAATCATAAGTATTCAGATATAAACATACGTCTTCCAAGAAAAATTTCATTTTTAGAGGATAAAGTTAGAAATTTAGTGAAAAATTATGTAAAAAGAGGAAGAGTAGATTTATACATAAAGTTTGACTTATTAGGCAAAGAAGATGTAAACTTAAATTTTGATGAGGGATTAGCATCTCAGTATATAGACATACTAAAAGAAATAAAAAACAAATTTGACATTATAGATGATATTAGTGTTATGAATGTTGCAAAGTTTCCTGATATTGTGAAAATAGAAGAAAAGGAAGAAGATGAAGATTTATTATGGTCAATGTTG…	100	uncharacterised protein [Peptoclostridium difficile 630]
	10010BGL002555	ATGTTAAAACCATCTATCAATGAGGTACTAGAAAAAATAGACAACAGATACTATTTAGTAGGGACTGTTTCAAAGAGAGCAAGAAAATTAATTGATGGAGAAGAGCCATATGTTTCAAATAAAGCTAAGGAGAAGCCTGTATGTGTAGCAACTAAAGAAGTTGCAAGTGGAAAAATAACATATAGATTATTGACAGAAGAGGAAATAGAGATAGAAGAAGCTAGACACCATGCTGAGCAACACCAACAAATTTCAGAAGAGGAGTAA	100	DNA-directed RNA polymerase subunit omega [Peptoclostridium difficile]
	10010BGL002554	ATGCTAAAAGATAAAACTGTTGTAATTGGCATAAGCGGCGGAATAGCTGCATATAAGGCTTGTGATGTTGTAAGTAAGTTAAAAAAACTAAATGCAAATATCCATGTTATAATGACAAAATCAGCAACAGAATTTGTTAACCCACTTACATTTCAATCACTGAGTCAAAATTATGTAGTAGAAGATATGTTTGAAGAACCAAAAACTTGGGAAGTTGAACATATATCATTAGCAAAAAAAGCAGATTTATTTTTAATAGTGCCAGCAAGTGCAAATGTTATAGGTAAGATTGCAAATGGTATAGCTGACGATATGTTGACAACTACTGTTATGGCAACAAAAGCACAGGTTCTTATAGCACCAGCTATGAATACTAATATGTATGAAAATCCAATTGTT…	99.75	Coenzyme A biosynthesis bifunctional protein CoaBC; phosphopantothenoylcysteine synthetase/decarboxylase [Peptoclostridium difficile T5]
	10010BGL002552	ATGGCTTTAAGACAAATAGTTCAAATAGGAGAACCAGTATTAAGAAAAAAATCAAAAAAGGTTGAAAAAATTGATGAAAAGATAATACAATTATTAGATGATATGGCAGAAACTATGTATGATGCAGATGGCGTTGGATTAGCTGCACCACAAGTTGGAATCTTAAAAAGAGTAGTAGTAATAGATATTGGAGAAGAGCTTATAGAACTTATAAATCCTGAAATAATAGAAACATCTGGGGAGCAAATAGATGAGGAAGGATGCTTAAGTGTTGTTGGAGAAGCGGGAAATGTTAGAAGACCAAATTATGTAAAGGTTAGAGCTTTAAATAGAAATGGTGAAACAATAGAGTTAGAGGGAGAAGAACTTTTAGCTAGAGCATTTTGTCATGAACTAGAC…	100	peptide deformylase [Peptoclostridium difficile]
	10010BGL002551	ATGAAAATAGTATTTATGGGAACTCCTGATATAGCAGTTCCATGTTTACAAAAAATAATAGATGAGAAGTATGAAATATTGGGTGTTGTAACTCAACCAGATAAACCAAAAGGAAGAGGTAAAAAACTGGGTATGAGTCCAGTAAAAGAACTGGCAATTGAAAATAATATACCTGTATATCAACCAGTAAAGGCTAGAGATAAAGAATTTATAGATACAATTAAATCTTTAAATCCAGATGTAATAGTAGTTGTAGCTTTTGGACAGATACTTCCAAAAGGAATATTAGAGATTCCTAAGTTTGGATGTATAAATGTTCATGTTTCTTTACTTCCAAAATATAGAGGTGCGGCACCTATAAATTGGGTAATAATAAATGGTGAAGAAAAGACTGGTGTT…	100	methionyl-tRNA formyltransferase [Peptoclostridium difficile]
	10010BGL002550	GTGAAAAGTATGACAGATATAAAGAAGTATTTAACAAGTGTTGGGATTTTGATTTTAATATTAGGGCTTTTGATAGGAGTTGTTAATTTTTTTATAATAAGTTTAACTCAAATATTTTCCTTAATAATAAATATTATAATAATATCACTAATACTTATAATACTATGTTCAACAGCAGTTACTTATAGAGTAATTAAAGGAAAGAATATTAACTCAAATATAATGAAAATAAATTTTAATATTGTTAGTGGATTATTTCCTATTATATCTTTTATTGCATCATCATTTGGTATGTCAAAAAGTGAGATTAGAAGAATATATATAAAGTTAAATAATGAATATATATACAGTAATAAATATAATTTTAATCCAGAGGATATAATAATTTTAATACCTCAT…	100	hypotpeptide deformylase [Peptoclostridium difficile]hetical protein HMPREF0220_0995 [Clostridium difficile NAP08]
	10010BGL002549	ATGTACCCTGTATATGGCGGTTTTTGGGGATTTGACCCAACAATGGTTGTATTAATTCCAGCTATATTACTTACTATATATGCACAATTTAAAGTGAGTTCAACAACAAACAAGTATTTAAGAGTAAATACACGTCGAGGATATACTGGAGAGCAAACAGCAAGAAGAGTACTTGATTCAAATGGTTTGTATGATGTAAAGATAGAAATGGTTAGAGGACATCTAAGTGACCATTATGACCCAAGAAGAAAGGCTGTAAGGTTGTCAGAAGATGTATATTATGGAACATCTATAACTTCTGTTGCAGTAGCTGCACATGAGTGTGGTCATGCCATACAACATGCTAAAGGTTATGCACCTCTTCAAATAAGAAGTAGTTTAGTACCAGTAGTGAATTTT…	100	{MULTISPECIES: zinc metallopeptidase [Peptoclostridium]}
	10010BGL002542	ATGATTAAATTAGCACCATCAATATTATCAGCAGATTTTGCAAAATTATTAGAGGATGTAAGAAAGGTAGAGAGTGCAGGATGTGAATATCTTCATATCGATGTAATGGATGGACACTTTGTACCAAACATTACATTAGGACCACTTGTAGTCAAAAGTTTGAAGAAAGAAAATATAAATATGGTATTTGATGCTCATCTTATGATAGAAAATCCAGACCAGTATATTGAAGAGTTTGTAAAAGCAGGATGTGATATAATAACTGTTCATCAAGAGGCTTGTGTTCATCTACATAGAACTATACAAAATATAAAATCACATGGAATAAAAGCAGGTGTAGTGCTTAATCCAGCTACACCAATAGATACTATTAAACATGTACTACCTGATTTAGATATG…	100	{ribulose-phosphate 3-epimerase [Peptoclostridium difficile]}
	10010BGL002541	ATGAAAATCTGTATTGTTTTAAATGGTGAAATAGAAGATTACGAAGTTACAAGAGGTATTATAATTAAAGAATGTTATGACTGCATAATATGTGCAGATGGAGGAGCAAATCACACTTATAAAATGGAAATAATGCCAGATTATATATTAGGAGACTTAGATTCAGTAGAAGAAGAAAAGATAAACTTCTATAAAAATAAAGGTGTTAAATTTGAAAAATTTCCATCTAAAAAAGATGAGACTGATACAGAGCTTTGTCTTTTTTTAGCTAAGACACTTAAAGCAAATCATATTGATTTTTTTGGTGCTTTAGGAGGTAGGATTGACCACACTCTTGCAAATATAAAGCTATTATATTATTTAAAAGAAGATGGTATATATTCTAGGATACTTTCTGAT…	100	{thiamine pyrophosphokinase [Peptoclostridium difficile]}
	10010BGL002540	GTGGTAGATAGTATTATTTTTGATTTAGATGGAACGTTGTGGGATTCAACTGAAGAAGTATGCAAAGTTTGGCAGGATGTTTTAAGTAAACATAAAGAAATAGATTTAAGTGTCACAAAAGATTTATTTAGAAGTCTTATGGGGCTTTCTTTTGAGGAAATAGCAAATCGTTTATTTCCAAATTTAAGTGAAGAAGAAAGAAATAATTTATTAAATGAATGTTCTTTGAAAGAATGTGAATATTTATCTGAAAATGGAGCTAAATTATTTGATGATATAGAAAATACTCTTAAATTACTATCTAAAAAATATAAATTATTTATAGTAAGTAATTGTCAAGCTGGATATATAGAATCTTTTTTAAAAGCACATAAACTAGAACAGTATTTTGTAGATTTT…	100	{haloacid dehalogenase [Peptoclostridium difficile]}
CTn5
	12038BGL003334	GTGTATATTGTAGATATAGTAGACATTGGTCAAGGCGGAGTAGGAGTAGGAAAGTACAATGGTATTACAGTTTTTGTAGAGGGCGGATTAATACAGGACAAAGTTAAAGTTAGGATTAATAAAGTAAAGAAAAATTATGCTGTAGGAGATATTGTTGAGATAATAGAAAAGTCTCCATTCAGGGTGAAAAGAGTGTGTAGTGACAATCTCAGGGATTGTGGAGGGTGTCAGATACAAGATTTAGATTATAATAAACAACTTGAAATGAAAACAAATGAAGTTAAACAAGTACTTTCGAGAATAGGTAAGTTAGAAGATGTAGAAGTTCATGACACTATAGGAATGGATAATCCATATAGATATAGAAATAAAGCACAATTTCCAATACAAAAGAATAAT…	98.7	{23S rRNA (uracil-5-)-methyltransferase RumA [Peptoclostridium difficile]}
	12038BGL003325	ATGCAGCAAAGATATAACAAGAACACAGACGAACAGCTTGCGACTATTCAGGAAGAAATCGGCTCTGTATATGAACACTTTGAGGAGCTGTCAAAGGGTAAAGAAGATGGGAGGTAA	100	{transposase [Streptococcus intermedius] }
	12038BGL003319	TTGAGAGGTGATTATATGTCTAAAATAAATGTTGAAGGTTCAGAAATCAGCATTATTGCCATAGACAATAGAGATTATATTTCTTTAACGGATATGGTTAGAAATATTGAGAACGGTTCTGCTTTGATTGAAAAGTGGCTCAGAAACAAGAATACAATAGAGTTTTTAGGTATTTGGGAAGAAATGTATAACACGAATTTTAATTCCCCCGAATTCGAGGGAATTAAAAATGAAGCAGGATTTAACCGTTTTATATTATCGGTCAAGCAATGGGTGGAAAAAACTAATTCTATCGGTATCGTTGCGAGAGCAGGAAGATATGGTGGAACTTATGCTCATAAAGATATAGCGTTTGAGTTTGCTTCTTGGGTATCGCCATACTTTAAATTATATTTAATC…		{conjugative transposon protein [Peptoclostridium difficile 630]}
	12038BGL003315	ATGTGGAAAGACAGTGAATCAAATATAGATTATATAGATTTTGAGTATATTGCGGAATTGGTTAATGAGATAGTGATAGATGATAGTTTACTTCCTGCGAGTATAGGTGTTTATGGTGATTGGGGTAGTGGAAAATCAAGCATTATGTCAATCAGCCAAGAAGAACTATGCAAGAAAGATAATGCTGCTCTGATAATAAACTTTAATGCATGGTTGTTTGAGGATTATGGAGATGCTAAAAATACTGTAATTAATTGCATATTAGATCAAATAGAAGAAAGAATAAAAAATAAAGAAACATTGAAAGATAAATTTAAACATTTAAGAAAAAGTATTAGTGTTTTTGAATTGTCTACTGCATTAATAAAAAATTCTTCCACAATAATTTCATCGATACTA…	99.67	{KAP family P-loop domain protein [Streptococcus constellatus]}
	12038BGL003314	ATGGGAACATCAAGTTCATTTAAAGGAAAAGTAGGTAATGCATTATTACCGAATGATTTTAATACAAGTGATGAATTGACTGGTGAAAATGATAGTAATGCAGCTAATCAAATTAATGATGAAAATAAAAATATTCAGGAAAAAGAAAATAATATAAATTGGACTTCAGCAAAGACATCCATGAGTAAATACATATCTTCTGCTGGTAAGGTAGGCTCGCCTAGAAGTATTGTGAGAAACTATATAAAAGCATCTGGCGGTACTAATAGAATAATATCAAATTCAAGCAAGAGTATAAATGCTACATTAAAGATTGGAAATATATTAGGTTCATTTACAAAACAGGGAATATCTAAAACTCTTGCTGATATAGGATTGTCGTTAAATAATTATTCTTTG…	99.62	{hypothetical protein [Streptococcus constellatus]}
	12038BGL003313	ATGAAGGTATTCTGTAGTAATGATAGAAAAAAATATCTTCCAGAAGGATATGATGAGCATATTGATATAAAGTGTAGATCAGATGTAGGCTTTCAATTTTGGGATAAACATATGAAGTTTGATAGCGAATTTTCAAGTTTAGCAATAGATTTACTTTATATTTCTATATTTGTTTTTGCGATGGACAGAAAAGTTTTAAGAGCCGAACAACCTGATAATTGGTCAAGAAGTATTGAACTCAACATTCCTGTTTCAGATGTTGTATTTTGGGATGAAAGAAAAACTCTATTGCATACTATGATTAGTTTTTTAAGTGGAGATGATTGGAAGTTTTCATTTAGAAAAAAAGAAATATTAGATGAAAGAGATTTTTATGAAAGAAATAAATATAAAAAAGCT…	99.53	{hypothetical protein [Streptococcus constellatus]}
	12038BGL003312	ATGATTAAGTTGATAGATTTTCATTGCCATCCAGATTTATATAATGATAATTTTAATCTATTAAAAAAAGCCAAATATAATAATTTTAGCGTTATCGCAATGACAAATCTTCCACAGCTATATAAAAGATATGAAGATTTATTTGGTGGCGAAGAGTCAATGATAATCTCTTTGGGTTATCATCCACAGTTGGTTGTAGATTATCCGAATGAAATGGAAAAATTTTTGAAATATATAAAAAGAGCAAAATTTATCGGTGAAGTGGGGCTTGATAAAACTATAAAAGATGAAATTCACATAAATAAACAAAAGGAAATATTTAAGAGGATTATTTTTGAGTGTAATAAGTTGGGGGAAAAGATAATATCAATCCACTCACGGAAAGCGGATGATATTATT…	100	{hydrolase TatD family [Streptococcus constellatus]}
	12038BGL003311	ATGGCTATTACAAAAATACACCCAATAAAATCGACTCTTAATCTTGCTATCGACTACATTGTAAATGGAGATAAAACAGATGAGCAGCTATTAGTAAGTACTCATAAATGCCATGAATCAACTGCTCATACTCAGTTTTTAAGGACAAGAGAAAACGTAGGAACAAAAGGAACCGTTCTTGCAAGACATCTCATTCAATCCTTTTTACCGGGAGAAACTACGCCTGAAATTGCACACCAAATAGGTATGGAGCTGTGTAAAAAGATACTCAAAGATGAGTATGAATTTGTCTTATCTACCCACATAGATAAGGGGCATATCCACAATCACATCATCTTCAATAATGTAAATATGGTAACAGGCAGGTGCTACCAGTCTAACAAGAAAAGCTACCACCAA…	99.1	{MULTISPECIES: relaxase/mobilization nuclease [Clostridiales]}
	12038BGL003310	ATGGCAAATAGAATACGAAACGAAAGACTTGAAATTAAACTAACTGAAGAAGAAAAGGCTCTTTTTGAAGAGAAAAGAAAACTTTCAAAGTGTAGAAATATGAGCCATTTTATTCGCAAATGCGTTTTGGAAAAGGAGATTTATCAGGTAGATTTAGAGCCTTTCCGGGATTTACAAGTCTTACTTTCCAATGCTACAAATAATATCAATCAGATTGCAAAGAGAGTAAATCAGACAGGTATCATCTATAAAGATGACATCCATGATATGAAAAAAGCAATTGAACATTTTTCAAAAGAGCTGTGGCAAATTCATTCACTACTTCTGAAAAGAACATCTGAAACGGAAGGTGAATAA	100	{MULTISPECIES: mobilization protein [Clostridiales]}
Novel (CTn6)
	21062BGL000321	ATGAAATGGATATATGATGATTATGAATTTGAAAATAGAGCCAATAACTTATCCTGGACAATAGCTGGCGACTACAATGAGAGTATAGATATATCAGAAAAAGATTATTCTTCAAAGGAAATAGGTCTGTATTTTGCAATAATTGCAGGTGCTAGAAGAAAGTATGTTGATTGGGATATAGTTAAAAAATATCTTACAAATAGAATAAGAAAAGGATACAACAAAGATATTATACTGGGTCTAATTCAAGTAATATTAAATACAATAGTTGAAGAAAAGGCTATTAAAGATAGACCAGGAATAGAAGACATAAGGAGAAATGCTTATAAAGATATTGTTTCACGTTTTACCAAAATACACAATGATAATATTATGGATAAAATTAAATATGCATTTGTA…	100	{hypothetical protein [Peptoclostridium difficile]}
	21062BGL000318	ATGATTGAGTATGCTTGTTTTCCATTACCTAGCGAAGTTGTTTTACCTTTATGTGGAGCAATTGCTGCAAGAAATCATTTTGGATTTTTGACAATTTTAATTTTAAGTATAATTGCAGGTATACTTGGTTCGATATTTTGTTATACAGTGGGAAATTGGGGAGGTAAATCTATTATAAATAAAATAATAGAGATATGTCCAAAGGCAAAGAAAGGAATATTTGCATCTCAAGATTATTTTAATAAATACTCTTCTATTTCTGTTTGTGTATGTAGATTAATCCCTTTATGTAGAACATACATATCTTTTATAGCAGGTATAGCAGGTCAAAATATTATAACTTTTGTAGTATCATCTATCGTGGGAATAACCATATGGAATACTTCATTAATCAGTATA…	100	{membrane protein [Peptoclostridium difficile]}
	21062BGL000319	ATGAAAGCGGGGATTTTTGATGTAAAACAGATGAAATATTGTCAAGATAATAAATTCAAAACTAGAACAATATATAGTAATCAAATACATTCACAAGCCTCAACTTATAAATCCTGTAATGAATAG	100	{hypothetical protein HMPREF0220_0136 [Peptoclostridium difficile NAP08]}
CTn7
	12038BGL000314	GTGATAGGAATAATAGTTATGACTCATGGGAGTTTTAGTGAAGAAATTATAAAAAGCTGTGAACTTATTGCAGGACCAGCAGAAAGAACAGCAGCAATTAAACTAAATAGGAATGATAATATTGAAGACTTAAATAAAAATTTTGTAGAAAAGTTAAATGAACTAGATGAAGGTGACGGAGTTTTAGTATTAGCTGACCTATTAGGAGGTTCGCCAAGTAATGTTGCAAGTTTAAACCTTAAAAAAGGTGGAAAGTTTCATGCACTTACTGGAGTAAATCTTCCAATGCTACTTGAAGCTTTAATTAATAGAGAGGGAAAAAGTTTAGAGGAGTTAGCAGAAGCATGTATTGAAGCAGGACAAACTGGTATAAACAATATTAATAAAGTTCTTAGCTCA…	100	{MULTISPECIES: PTS mannose transporter subunit IIAB [Peptoclostridium]}
	12038BGL000315	ATGTCTTTAGTAAAATATTGCAGATGTGATGATAGATTAATACATGGTCAAGTGATATATAAATGGGTTAAGCATCTAGGTGTAAAAAAGATAGTAGTAGTAGATGATGAAACCACCAATGATGTTATTGCTAAAGGTTTGATAAAAATGGCAGCACCAAAGAATATTGATTTATCAATATTAACTGTAAGTGAATCAAGGAGATATTTTTATAATAATCAAGCTGATGATAACGTTTTTGTATTAATTAAAAATTTAGATACTGCAAATAGAATGATAGAAGAAGGGATTAATATCAAAAAACTTATTGTTGGAAGAATACCTACAGGAATAGGAAAAAAGAAAATATCTCAAAATGTATACATTAATAAAAAAGAGTTTCTTTTAATAGATGAATTT…	100	{PTS mannose transporter subunit IID [Peptoclostridium difficile]}
	12038BGL000316	ATGAATAAATATAAGGTAATCATACTCTGTCATGGAACTTGGGGAAAGTTATTAGTAGAAGAAACAAATAAAAACTTTGGATTGTCAAATCAATATGAAGTTTTATCATTAAGTTCTGAAAAAGATGTTTCTGTATTCATGAAAGAGGTTGAAGAAGCAGTAGATAAAGAAGATGTGAAAATTATAATATCAGATTTATATGGAGGGTCTACATCAAGTGTTGCAATATCTGTTGCTATAAGAAGAGGAATAGATGCAATAAATGGACTTAGCTTACAGACAATTTTAATCGTAGATGAGGAATTAAGTAAAGAAGATAAATTACATACATTACCAGAAAGAATAGTCAAAAAAAATAATAATCTTTGTGTGGATTTAATTAAAGAGTTTAAAAAAATA…	100	{PTS mannose/fructose/sorbose IIA component [Peptoclostridium difficile]}
	12038BGL000317	ATGGCAAAAATAACATTAGTAAGAGTAGACCACAGATTAATTCATGGACAAGTTATAACAAAATGGGTAAAAATCGCTCAAGCTCAAAAAATAATAATAGTTGATGACTTCTTAGGTCAAGATGAATTTATGGCTGACATATATAAAATGGCGGCACCATCAGGAGTGGAAGTAGTTATTTTAACAGCAGAAGATGCAGGACAAGCATTCCAAAACAACACTTTAGGAGATAAAAATATATTTATTCTATTTAAAAATGTTGATATGGCAAATAAGGCTTATAAAGCTGGACTTAAATATGAAAAGATTCAATTAGGAGGTATTCCAAATGAAGCAGGAAAGAAGATGGTATTTACAGCTGTTTCATTAGGAAGTGAAGATATAAAACAACTTAATGAA…	100	{PTS sugar transporter [Peptoclostridium difficile]}
	12038BGL000318	ATGGAATCTGTTTTGATGTTGGCAATTGTAACAGGATTATGGTATTGGTTTGCAGCAGGTCTTGCAGGGTATACCCTTTTCTCAACACTAAAGTCTCCTTTATTTATAGGTTTTAGCCTTGGATTACTTTGGGGTGATGTAACAACTGGTATGATTGTTGGTGCAAGTATAGAAATGGTTTATCTAGGAATGGTCGCAGCAGGAGGAAATATTCCATCAGATAAATGTCTAGCTGCTCTTATTGCAATACCAGTAGCACTTCAAACTGGTGTTAATGCAGAAGTTGCAGTATCTATTGCGGTACCTTTAGGCGTTATAGGAGTATTAGTTAATAACTTAAGAAGAACTGGTAATGCTGTATTAGTTCATAAGGCAGATAAGTATGCTGAAGAAGGTAAT…	100	{PTS sorbose transporter subunit IIC [Peptoclostridium difficile]}
	12038BGL000319	ATGCAAGAAATAAAAAATAAAGACGTTAAAAATGGACAAGGTACAACTGAAGTTAATAAGACAAGAGTACTTACAAAGAAAGATGTAACAAAAACATACCTAAGATGGTGGTGGACAGCAGAATTATCTAACTCTTTTGAAAGAATGCAAGCATTAGCAGTTTGTGCAAGTTTCACTCCAGCTTTAGAAAAGTTATATAAGAAAAAAGAAGATTTAGTAGATGCGTTAAAGAGACACTTACAATTTTTTAATACTCAAGCTATATGGGGAGGGTTAATTCACGGTACAGTTTTAGCTATGGAAGAAGAGAAAGCTACTGAAGGAAAAATCCCAGGAGAGGTCATTTCAGGTGTTAAGAATGGTCTTATGGGACCTTTGGCTGGAATTGGAGATACTTTA…	100	{PTS fructose transporter subunit IID [Peptoclostridium difficile]}
	12038BGL000320	ATGTCAGAAAAAATGTATACAGAAAAGGAATATTTAGAAGGAATTAGAGGAGCAACAGGAGAAAGAGCAGTATGGTTCTATCTTCTTATGAAAGAAGCTGAAAAATTAGGAGTTAATCCAGATGATATATGTAAAGAAGCAATATATGGATTTGGTAAAATGAGAGGTCAAAAATATAGCGTAGCAGACACTCCAGGAAAAATGGCAGAAATGTTATATAACAGTAAAGGACAAAAAGTATTTGAAATGGAATTAGTAGAAAATACAGATGAGAATGGAGTTTTAAAATTCCATCACTGTCCATTAGATGCAGCCTGGAAAGAATATGGATTAACTAAAGAAGAAAGAAAAGAAATTTGTAGATTAGCTTGTTACGGTGATTATGGAAGAGTTGACTGT…	100	{hypothetical protein [Peptoclostridium difficile]}
	12038BGL000310	ATGAAAGCATTAGAATTTTTGAACAAGGCAGGAGTTTATTATTTAGCAACAGCTGATGAGAACAATCAAGCACATGTGCGTCCTTTAGGATTTGTTATGGAATACAATGGTAAACTTACATTTTGTACATCTAATCAAAAGGATATGTTTAAGCAACTTATTTTTAATCCAAAGGTTGAGCTTTGTTGTATAGACCAAAACCTTAATACTCTACGTATTTTAGGTGAAGCAGTATTTGTTACATCAAAAGAAACACAAGCTAAAGCACTTGAAATAATGCCAAGTTTAGGTCAGATGTACTCTGTAGGAGATGGTAAGTTTGAAATATTCTCTATTGATAAGGCAAAAGTTAGTTGTTGTTCAATGAGTGGTAAAAAGATTGATGTAGAACTTTAA	100	{pyridoxamine 5'-phosphate oxidase [Peptoclostridium difficile]}
	12038BGL000311	ATGAGCAAATATAGTTCTTTATGGGAATATGTTAAGAAAAACAATAGTCAATCGTTTAAATTAACTTTTGAAGAAATAAAAGATATTGCTGGAGTAGAGATAGACCATTCGTTTTTGAAATATAAAAAGGAATTAAATGAATATGGATATCAAGTAGGAAAAATCTCTTTAAAAGAGAAGACTGTTATTTTCGATAAAATTGGTTAA	100	{hypothetical protein [Peptoclostridium difficile]}
	12038BGL000312	TTGTCTAATTATGTAACTATTGATTTTCTTTTCTATTCGTTTTATAATATAAATTACGTTACCCTCATCTTTTATAGAGGAGGAATTTATATGAATTTTTTATCAGATTTACACACCCACTCTATAGTCAGTGGTCATGGCTATAGCACTTTGTTAGAAAATATTAATTATTGTAAAGAAAATGGAATTAAGATACTAGGTACATCTGAACATGGTCCTAAGATGCCTGGTTCTCCCCACAGATGGTACTTTCACAACATTAAAAATATCCCAAGAATCATAAATAACATTATAATTTTAAGAGGATGTGAAGCAAATATACTAGACACTAAAGGAAACATAGACCTAGAGCCTTTTGTAATTCCTCGATTAGATTATCTTATCTTGTCATTTCACGAA…	98.19	{putative phosphoesterase [Peptoclostridium difficile CD196]}
	12038BGL000308	ATGATGAATATGAATTGGCAAGATACGTTTTTTCAAGATACTAAACCTACATTTGAGCAAATTAATGAATTTATTAATAATCCATTATGGGACAAGTTAAATAAAACTTTGGTTTCTACTTATAATGTAGAACCTAAGCTTGAATACAGTAAATGTTCAATGCAAAGAGGCTGGAATGTAAAATACAAAAAAAGAGGTAAATCACTATGTACTTTATATCCACAAGAAGGTTATTTTAAAGCTTTGGTTATTGTAAATGAAAGCAATAGAGTAGAGGTTGATTTATTTATTAATACTTGTTGTGATTATATCAAACAAATATATAATGAAGTAAAATTTTTTAATGGTGGTAAGTGGTTAATGATTCAAGTAGATAGTTTGTTGGTATTAAACGATATG…	100	{hypothetical protein HMPREF0220_3570 [Clostridium difficile NAP08]}
	12038BGL000305	TTGTTAAAAAATAAAATTATTAATAAAATAGAAATAGGAGGTATTAGCATGAATTTTAATTATAATTTGCCAGTAAATATCTTATTTGGGAGAGGCAGAATTAATGATGTGGGAAAAGAAGTATCCAAATATGGCAAAAAAGTATTGATAGTAACAGGTAAAAATAGTACAAAAAAAACTGGATTACTTGATAAAACAATAGATTTACTAAAAGACTCTAAAATAGAATATGAAGTTTTTGATAGAGTAGAGCAAAATCCTCTTATAACTACTATATATTCAGGAGTAGAAATTATAAAAGCAACTGGATGTGATTGTGTTTTAGGGCTTGGTGGAGGAAGTATTATGGATGCTGCTAAGAGTATAGCTTTTTCCTATAAAAACCCAGGAGATTTAAAT…	99.74	{alcohol dehydrogenase, iron-dependent [Clostridium difficile NAP08]}
	12038BGL000301	GTGGTACTTATTTTAAACTTAAATGATATAAAAAAAGATATATTAAAATTCAATAAAAAAGACTCATGTTCTCTATATAATGAATCTATTAATAATATAAATAATAATTGTATATCAAGTGGATTGAAATTTTTAAAACAAGCAAGAGATTTAAAACCAGATGATGTTAATATATTAAATCTCATAGGTCTTGTAAACTTACTAAAATGTAATTTTGATTAA	NA	NA
	12038BGL000302	GTGATAGCAGTGGAAAAAGCTTATAAGTTTAGAATGTATCCAAATAAAAAACAGCAAGAGTTAATTAACAAAACTTTTGGATGTTGTAGATTTGTATATAATAAGTATCTTGCTAAAAGAATAGATGTTTATAAAAACGATAAAGAAACTTTTACTTATAAACAGTGTAGTTCTGATTTGACCAACTTAAAAAAAGAATTAAAGTGGCTCAAAGAACCTGACAAATTTTCACTACAAAACGCCTTAAAAGATTTAGAAAACGCATATAACAAATTCTTTAAAGAAAAGGCAGGATTTCCTAAATTTAAATCAAAGAAAATTAATAGATTTTCATATAAAACTAACTTTACAAATGGAAACATTATGTATTGTGGTCAACGTATAAAACTACCTAAACTT…	100	{transposase [Peptoclostridium difficile]}
	12038BGL000298	ATGTACACAATGTTTTATACTAGTAAAACAGCTTTATCAGCAAATCAAAGTAAACTGGATATAATATCTAACAATATAGCAAATTCTGATTCAACAGGATATAAAAAAATAAATATGGAATATTCTGATTTAGTGGATGAAGTGCTAAATAGACCATCATATCCTACAAATGGTAATGATATATCTACTGGAACAGGAGCTAAGGCATCAGCTCCCATGAGAATTTATGAACAAGGTGCATTGGCTCCTACAGATAGTAAGAGTAATTTGGCAATAGATGGAGAAGGATTCTTTAGAGTAATAAGAAAAGATGGTACATATGCATATACAAGAAATGGCGGGTTTAATGTAGATGCTTTAGGTAAGATTGTAGATGATAATGGAAATATATTAGATGTT…	98.81	{flagellar basal body rod protein FlgG [Peptoclostridium difficile]}
	12038BGL000299	ATGAATGATATGAAAGAGTACGATTTTGGCAAACCTCAGAGTTATTCAAGAGAAAATTTAACTTGTTTAAATTTTTTATTAGCTGAATTTTGTAAAAAATATAAAAATTATATAATTTATGAACTTAAGTGTAATTCTAGTATGGTTGTTGATAGTATAGACCAAGTAAATTATCAGACTTTTTTAGATAAAGTAACTTCTTCATGTATAATAGTACAAAATACAATGGAACCTGTTATGAAAAACTTTTCTTTTAGAATAGATAGAAGTGTAGCTGATATGTGGACTGATATAACTGCTGGTGGAACTGGAATTGTAAGAGATAGTGATAGAGAGCTTACAGAACTTGATAAAAAGGTGCTTTTGCATCTTATGGATGATTTAGTAAGAAACATGCAT…	95.9	{flagellar motor switch protein FliM [Peptoclostridium difficile]}
	12038BGL000295	ATGGTGATTGATGAGATGATACAAATTATATTAATAGTAGTGTCTATTTTAATAATAGTAACTATAGTTATAAATTTACATAAGGAATCAAAAAATAAGGATAACAGATATTTTGATAAAATATTTGAGCAAGAATATGAAGCAAATGATAGATTAATAATTGCAGAAAAAAGAAGATTCTTTTTAGACAAAGTACTTGCTGAAATAAGAAGTAATAATCAGATAAAAGTTTATGAAAATTATAACCTGATAAAAGCTAATGAAGAAAGAAAGAAAAGTATATCTATAGAATCAAAAAATGAAATAAAACAAGAAAATGAGCTATCTCTTAAAGTGAAACATCTTATAAATTCAGGTTATGATGATGTAGAAATATGCAAGATACTAGATATTGGAAAG…	92.41	{hypothetical protein HMPREF1123_01672 [Peptoclostridium difficile 050-P50-2011]}
	12038BGL000296	TTGTTACAAAATATAAGAATATTATTATTTGATAAAAAAGTATTCTTAGGAATAGGTATTGGTATATTAATATCAACTTTATGTATAATGCTTTTTAGTAATAATGATATGAGTAAGGCAGAAATAGAAAAAAAGGCTAGAGCATTAGGTATGAAATATGCAAGTGAGATGAAAGTTTTAGAATAG	100	{flagellar protein [Peptoclostridium difficile]}
	12038BGL000292	ATGATGACGAAAAAGTATACAGCTAACACAATTCAGGATGCTATGAATCTAGCCAAAATGGAATTGGGTGACAATATTACATTAATAGATAAAAAAGAGGTAAGAAAATCTGGAATAAGAGGCATTTTTTCAAAGAAAGATATTGAATTAACTATTGGATGGGAAAATAAAGATAATTTAGAACAAAAAGATTTAAAACGAGAGATAGAACAACTAAAGTCAATTATAAGTAATATGGGGTTTGATAATAAAAATGATAATGATATAGATAAAATATGCAAGAACCTACTAAATTTAGAGTTAAATCAGGAAATTGTAGAATTTATAAGAGCTGACTTACAAGAAATGAAGTTCAATGGAATCGATACAAGTAAAAATTTAGTAGAAAGTCTAAAGAAA…	98.22	{flagellar biosynthesis regulator FlhF [Peptoclostridium difficile]}
	12038BGL000293	ATGATAGACCAAGCTCAAATTTTGAGAAAAATGGCGATGGAAAAAAGAGGACTTGATGAGTTTATAGTAGAGAATGAGAATACGCCTAAGATAATTACAATAGCTTCTGGTAAAGGTGGTGTTGGAAAAAGTAATCTCGCTACAAATTTGTCTATATGCTTGACCAAACTTAATAAAAAAGTTCTTATATTAGATGCAGACATAGGAATGTCTAATATAGATATAATAATGGGAGTAAATGTAAAAGGGACTATAATTGATGTAATTAATGGTGAAAAAAGTATAGAAGATATAATTTCACAGACTAAATATGGTGTAAATATAATATCTGGAGGTTCTGCTCTTAATCATATAGAAGACTTTACAGAAGCTCAAAGAAATAAGTTTATACATAGCATA…	98.97	{flagellar number regulator [Peptoclostridium difficile]}
Tn916
	21062BGL001888	GTGGAACTTATCAATCCCATTGCGGACACCGTTGCTACTGCCACCTATCAAGGAGCAGATGTTGACTGGTATATCAAGGCAGACGATATTGTGCTGACAAAGGATTCTAGTTCATTCAAAGCTCAACCACAAGCAAAGAAAGAACCGACACAAGACAAATAG	98.11	{conjugative transposon protein [Enterococcus faecium DO]}
	21062BGL001889	ATGAGAAGTGATATAAAAAAAGGAATAGAAGGAGCTCCAAAGAGAGCGTTAATGTATGGAATGGGTCTTACTAAAGAAGAAATTGAAAGACCATTAATAGGTATAGTAAATGCACAAAATGAGGTGATTCCTGGTCACCTACATCTTGATGAAATAGCAGAAGCCGCAAAAAATGGAGTAAGAATGAGTGGTGGTTTGCCATTAGAATTTCCTGCTATAGGGGTATGTGATGGTATAGCTATGGGGCATGTCGGAATGAATTATTCCCTTGCTTCAAGAGAATTAATAGCAGATTCAATAGAAGCTATGGCTATGGCACATGGTTTTGATGCTTTGGTACTTATACCTAATTGTGACAAGATAGTGCCAGGTATGTTAATGGCAGCTGCAAGACTTAAT…	100	{dihydroxy-acid dehydratase [Peptoclostridium difficile]}
Tn5398
	21062BGL001567	TTGAAAAGAGGAGGTGATTTAGTGAAAGTTAATGGTAAGGAAATTGAATTTGAAGAAAATTTGACTGTTATAGATTTATTAAATAAATATAATTTAAAGAGTGATAGAGTTGTAGTTGAAGTGAATTTAGAGATAATTGAAGAATCTAACTACAATACATATGTATTAAAAGACGAGGATATTGTAGAGCTTATTAGCTTTATTGGAGGTGGTTAA	100	{thiamine biosynthesis protein ThiS [Clostridium difficile NAP08]}
	21062BGL001565	GTGGTTAAAATAAAAATATTTGTAAATGAATCATTAACAGATGTTGAGGAAAATACAACTGCTTATAAAGTTAGAGATAGCTATAACAATAAATGTGATGTATTAGTGTTAAATGGATATCCAATTAAAACAGATATGCCCCTTTGTGAAAATGATAAATTAACACTTATACAAAAAGGCATTAAGCCATCACTTGATGAGTTGGAAAGTTTGCTGATTGCTAGACATACTCCAAATATACATAATAAGTTAAAAAAAGGGAAGGTTGCTATATTGGGATTGGGAGGACTTGGTTCCAATATAGCTATCTCTTTAGCTAGAATTGGAGTGGGAGAACTTTTACTTATAGATTATGATGTTGTAGAACCATCTAACTTGAATAGACAACAGTATTTTATA…	100	{thiamine biosynthesis protein ThiF [Clostridium difficile NAP08]}
Tn4453a/b
	21062BGL003409	ATGGATATAAAAAAGATAATAGAAGAAAAATGCAATATAGTTGTTGATAGTATAAAGTTGATTGGTGAGGGTTATGACAGCAAAGCATACATTGTAAATAATGAATATGTTTTCAAAATCAAATTTAGTGCTAATAAGAAAAAAGGGTATGAAAAAGAAAAAGCAATATATGATTTTCTAAACAAAAAATTAAATACAAATATTAAAATACCAAATATAGAATATTCATATATAAGTGAAGAATTATCTATTTTAGGATATAAAGAAATTAAAGGAACTTTTTTAACACCAGAAATATATTTTGCCTTATCAAAAGAAAAGCAAGAATTATTAAAGCAAGATATTGCTATGTTTTTAAGACAAATGCACGATTTAGATTATAGTGAAATAAGTTCATAT…	100	{bifunctional aminoglycoside modifying enzyme [Campylobacter jejuni]}
	21062BGL003410	ATGGAATATAAATTATTAGAAGAACAAGATTTGGGACTTATGTTAGATTTTGTTGATGATGAAAATACAAAATATAATGTAGATGTTTTAAAAAAATTTATAGATAATAAAAATGATTTTGGATTTATTGCAAAGATAAATAATAAGATAGTAGGTTTTGCTTTTGGATATATTCTTTTGAAACCAGATGGAAGAAAAGTATTCTATCTTGACGCTATTGATGTTATGCCTGATTATCAAGGCAAAGGTTATGGAACGGGTTTAATATCATTTGCTCGTGATTATGCTAAAACTATTGATTGTTATAAAATGTATTTAATAACGAATAGAAGCAATATTTCTGCTTGTAAATGTTATGAAAAAGCAGGAGGAATAAATAAAGTAGATGATGAAATTATT…	100	{MULTISPECIES: acetyltransferase [Bacteria]}
	21062BGL003411	ATGGATATATATGATTTAATGAAACAAGTTAATGAGTGGGTTAAAGAAATATTGCAGGATAATTATGTTGGAGTTTATTTTCACGGCTCATTAAGATTAGGAAGTTTTAATCCTAATAAATCAGATTTAGACTTTATTATAGTTGTAAAAGAAAAAATAGATAATGAAATAAAACAACTTATTTGGGATAAAATGTTAGAAAATGAGCAATTATTTCCTAAAAAAGGTTTTGAATTTAGTGTTGTACTAGAAGATAATTGTAGAAATATAAAACATCCAATACCTTACGAACTTCACGGTAGCAGAGATTGGATAGAAAGATATAAGGAAGATAAAACAATAGTCATCAATGATGATTATAAAGTTGACCCTGATCTAGCAAGTCATTTCAATGTTATA…	100	{adenyltransferase [Campylobacter jejuni] }
	21062BGL003412	ATGGATATTATAAGTAGAAAATACATAAATGAAGGCTTTAATAGTAAGGCATATATTATAAATGATGATTATATTTTACTTGATGGAGTAAATCAAAATTCATATAAAAACTATCAAAAATATGTGAACGTAATTAATCAAATAAGTAATGTTAAATCGTTGGAAATACCAAGAATTATTGAATTGATTGAGCCTTGCGAAGAATATCCAAATGGCGCATTAATTTATAAAATGATTAAAGGACATACTTTTAGAAAAGAACATATTGAAATAGTTAATTTAGATAATATTGCTAAAAAACTCGCTGAATTTATGGATGAATTATATGAAATAAGAGTTGATTTTGATAAAGATGAATATATAAAAAATGAATTAGAAATAACTGAACAAAGTGTTATT…	100	{MULTISPECIES: Aph2 protein [Bacteria]}
	21062BGL003413	ATGAATCAAGGTAGAATTATTGTAATCACAGGTGCGCCGGGGACAGGAAAAACTACAACGGCATCTGTTGTTGCAAAAGAATCAGATTTGGAAAAGTCTGTACATATGCACACAGATGACTTTTATCATTATTTGAGTAAAGGGGCAATACCACCGCATTTGCCAGAATCAAATGAGCAAAATTTGATTGTCATTGAAGCGTTTTTAGAAGCTGCGAAGCGATATGCTCGTGGTGGATATGATGTAATTGTAGATGGCATTGTAGGACCGTGGTTTTTAGAGCCGTGGCTCAACATTGTTCAAGAGCATTATGAAGTACACTATATCGTTTTAAGGGCAAGTAAAGAAGAAACCATGAAGCGAGCTATCGAACGCTCAAAGTTAGACAGAGAAACAAAT…	100	{ATPase associated with various cellular activities family protein [Peptoclostridium difficile 824]}
	21062BGL003414	ATGGCAAGAAAGCAGGGTGTGACGGAAGAACTGAAAGGAAAGGATATGATGAAATGGATAGGATTGATGAACAATATCCGAGCCTGTGCAGATGAGATTGTATTGAACGATATTGTGTATTCTTAA	100	{transposon-encoded TnpV family protein [Peptoclostridium difficile 824]}
	21062BGL003416	GTGGCAAGAAAATTTGACCTGATTTCGGAGCTGTATGAAAGAACCTGTTTTGCAGTTACAGACAATCCGGTAAACTGGCAATCGTTTCTGAAAACCGCAGGCAGAAATTTCAGGCTCCGATTTGATGAACAGCTTCTCATTTATGCCCAAAGACCCGATGCAACAGCCGTGCTTGAAATCGAACGATGGAACGGTACTTTCGGTCGCTGGGTAAACCGAGGAGCAAGGGGTATTGCCGTATTTGAGGACGCAGACAGAAGCCGTCAAAGGCTGATTCATTACTTTGATATATCGGACACCCACGAAAGCCGATATTCCCGCCCTGTTCCGATTTGGGAGATGAGACCCGATTATGAAGCAGAGGTTATCGAAACGCTTGAAAACACTTTCGGGGCGGTA…	98.07	{DNA helicase [[Clostridium] clostridioforme] }
Tn6103
